# Supplementary material for: Evaluation of the Ability of Nutri-Score to Discriminate the Nutritional Quality of Prepacked Foods Using a Sale-Weighting Approach
Source: Foods. 2021 Jul 22;10(8):1689. doi: 10.3390/foods10081689 (PMC8392670; doi:10.3390/foods10081689)
Supplement: Supplementary file 1 [file foods-10-01689-s001.zip]

Archive with 1 entries (1 files):
- foods-1276808-supplementary.pdf
